# Supplementary material for: Deciphering the Structural Basis of Allosteric Inhibition of Mutant Epidermal Growth Factor Receptor and Identification of Novel Inhibitors
Source: Comput Struct Biotechnol J. 2026 May 27;35(1):0118. doi: 10.34133/csbj.0118 (PMC13213074; doi:10.34133/csbj.0118)
Supplement: Supplementary 1 — Tables S1 to S3 Figs. S1 to S18 Top docked structure coordinates [file csbj.0118.f1.zip]

Archive with 2 entries (2 files):
- docked_structure_coordinates.zip
- Sapna_CSBJ_Supplementary_material_clean.docx
